# Supplementary material for: Non-Invasive Transcutaneous Vagus Nerve Stimulation for the Treatment of Fibromyalgia Symptoms: A Study Protocol
Source: Brain Sci. 2022 Jan 12;12(1):95. doi: 10.3390/brainsci12010095 (PMC8774206; doi:10.3390/brainsci12010095)
Supplement: Supplementary file 1 [file brainsci-12-00095-s001.zip]

Archive with 1 entries (1 files):
- brainsci-1555557-supplementary.pdf
